# Supplementary material for: Macroscopic and histological analyses of cremated remains from the Imperial Roman necropolis of La Cona (1st cent. BCE-1st cent. CE, Teramo, Italy)
Source: PLoS One. 2026 Apr 22;21(4):e0345498. doi: 10.1371/journal.pone.0345498 (PMC13102198; doi:10.1371/journal.pone.0345498)
Supplement: S2 Table — (XLSX) [file pone.0345498.s002.xlsx]

## Sheet: S2 Table
S2 Table. Number of skeletal elements and total weight recorded for each individual.
La Cona ID	Tomb/ SU	Skull	Teeth	Vertebrae	Ribs	Sternum	Scapula	Clavicle	Humerus	Radius	Ulna	Pelvis	Femur	Patella	Tibia	Fibula	Hands/ Feet	Large diameter bones	Small diameter bones	Tot. Weight (g)
LC2000	2	0	0	0	0	0	0	0	0	0	0	0	14	0	1	0	0	11	1	28
LC2000	5	4	0	0	0	0	0	0	0	2	0	0	0	0	0	0	1	11	4	22
LC2000	7	15	0	0	0	0	0	0	0	0	0	0	4	0	0	0	1	14	2	36
LC2000	12	142	1	3	9	0	7	8	22	7	1	0	120	0	42	4	9	90	15	604
LC2000	13	35	1	18	1	0	0	0	53	10	7	6	0	0	2	3	1	9	13	168
LC1980	14	2	0	3	1	0	0	0	12	0	0	0	0	0	0	0	1	6	1	35
LC2000	15	4	0	0	0	0	0	0	0	0	5	0	0	0	0	0	1	3	5	18
LC2000	18	1	3	12	5	0	6	0	0	1	4	21	46	0	22	0	0	86	43	366
LC2000	19	1	0	0	0	0	0	0	4	0	0	0	0	0	0	0	0	34	4	64
LC1980	23	16	0	1	4	0	0	0	0	1	0	0	0	0	0	0	1	0	0	39
LC1980	24	11	1	0	1	0	0	0	3	0	0	0	0	0	0	0	4	33	3	72
LC2000	25	7	0	0	10	0	0	0	0	0	0	0	0	0	0	0	0	33	4	69
LC2000	27	11	2	68	5	0	2	0	9	2	0	40	9	0	11	0	22	76	31	341
LC2000	28	21	1	3	0	0	0	0	0	3	0	0	65	0	23	0	6	92	27	371
LC2000	Olla	220	1	134	53	0	16	0	38	22	12	176	154	9	23	1	18	63	48	1144
LC2011	Olletta cineraria	80	0	10	1	0	0	0	22	0	0	0	7	0	0	0	1	14	0	190
La Cona	18	16	1	1	4	0	0	0	8	0	0	0	0	0	0	0	4	13	38	134
LC2006	20	0	0	0	0	0	0	0	5	2	3	0	19	0	2	0	0	55	32	150
LC2008	262 a	54	1	44	3	3	0	1	15	4	0	51	32	0	29	0	21	54	52	406
LC2008	262 b	290	1	183	27	3	16	0	23	7	10	57	59	9	24	6	7	222	41	1217
LC2008	264	113	1	5	9	0	0	0	11	6	0	15	0	0	1	0	1	0	3	190
LC2008	266	36	0	25	1	0	0	0	0	0	0	1	46	0	8	0	4	19	4	159
La Cona	267	42	2	14	1	1	0	0	0	0	4	10	22	0	11	0	12	59	25	371
La Cona	272	59	1	7	10	0	4	6	5	0	0	18	17	0	3	0	1	47	14	225
LC2008	272	135	1	144	30	1	5	0	21	8	1	72	3	0	0	0	13	6	3	537
La Cona	337	212	1	40	10	0	2	0	0	0	0	10	55	0	0	1	15	33	12	535
La Cona	339 a	108	0	46	7	0	3	0	0	0	0	0	8	0	0	0	5	17	1	280
La Cona	339 b	190	1	20	1	0	0	0	7	0	6	9	53	0	13	10	20	124	24	776
SU = Stratigraphic Unit.
