# Supplementary material for: Macroscopic and histological analyses of cremated remains from the Imperial Roman necropolis of La Cona (1st cent. BCE-1st cent. CE, Teramo, Italy)
Source: PLoS One. 2026 Apr 22;21(4):e0345498. doi: 10.1371/journal.pone.0345498 (PMC13102198; doi:10.1371/journal.pone.0345498)
Supplement: S5 Table — (XLSX) [file pone.0345498.s005.xlsx]

## Sheet: On_Ar
S5 Table. Hiistomorphometric data and osteon count for aeach analysed parameter in the La Cona sample (On. Ar.; Hc. Ar.; On. Cr.; OPD).
ID_sample	n_count	On_Ar
LC01	1	0.000500984
LC01	2	0.00654701
LC01	3	0.00764313
LC01	4	0.00842047
LC01	5	0.00858165
LC01	6	0.00927275
LC01	7	0.00973368
LC01	8	0.00988653
LC01	9	0.0102832
LC01	10	0.0108762
LC01	11	0.0113496
LC01	12	0.0134871
LC01	13	0.0137643
LC01	14	0.0144007
LC01	15	0.0155111
LC01	16	0.01611
LC01	17	0.0168719
LC01	18	0.0175421
LC01	19	0.0194733
LC01	20	0.0194792
LC01	21	0.0142942
LC01	22	0.0185336
LC01	23	0.00578037
LC01	24	0.00644768
LC01	25	0.00492869
LC02	1	0.0189314
LC02	2	0.0194776
LC02	3	0.0155902
LC02	4	0.0156175
LC02	5	0.0164002
LC02	6	0.0164377
LC02	7	0.0183379
LC02	8	0.0189951
LC02	9	0.020306
LC02	10	0.0204184
LC02	11	0.0212254
LC02	12	0.0227432
LC02	13	0.0232202
LC02	14	0.0234902
LC02	15	0.0239345
LC02	16	0.0304268
LC02	17	0.0348083
LC02	18	0.0398024
LC02	19	0.0555074
LC02	20	0.0615322
LC02	21	0.0198728
LC02	22	0.0221069
LC02	23	0.0233552
LC02	24	0.0227997
LC02	25	0.020501
LC03	1	0.0129533
LC03	2	0.0129143
LC03	3	0.0108577
LC03	4	0.0192758
LC03	5	0.00992928
LC03	6	0.0235953
LC03	7	0.0198034
LC03	8	0.0141137
LC03	9	0.0306229
LC03	10	0.0210393
LC03	11	0.0150422
LC03	12	0.0261437
LC03	13	0.019653
LC03	14	0.00858629
LC03	15	0.0289036
LC03	16	0.0138928
LC03	17	0.0229319
LC03	18	0.0167156
LC03	19	0.0142114
LC03	20	0.01212
LC03	21	0.0166128
LC03	22	0.0243879
LC03	23	0.0224418
LC03	24	0.0127053
LC03	25	0.015105
LC04	1	0.0132736
LC04	2	0.0176347
LC04	3	0.0179345
LC04	4	0.0244872
LC04	5	0.0235486
LC04	6	0.0335883
LC04	7	0.0206672
LC04	8	0.0149963
LC04	9	0.0201423
LC04	10	0.0218565
LC04	11	0.0291134
LC04	12	0.0210699
LC04	13	0.0457695
LC04	14	0.0178131
LC04	15	0.0117174
LC04	16	0.0106148
LC04	17	0.0205577
LC04	18	0.00776827
LC04	19	0.0087392
LC04	20	0.00851324
LC04	21	0.0205356
LC04	22	0.0110353
LC04	23	0.0181155
LC04	24	0.0128047
LC04	25	0.0146777
LC05	1	0.00818911
LC05	2	0.0197979
LC05	3	0.0190409
LC05	4	0.020145
LC05	5	0.0113633
LC05	6	0.0188079
LC05	7	0.0172626
LC05	8	0.0191266
LC05	9	0.019895
LC05	10	0.020369
LC05	11	0.022613
LC05	12	0.022798
LC05	13	0.0230882
LC05	14	0.0237002
LC05	15	0.0311506
LC05	16	0.0339448
LC05	17	0.0358384
LC05	18	0.0378249
LC05	19	0.0678889
LC05	20	0.0732779
LC05	21	0.0133194
LC05	22	0.0284338
LC05	23	0.0253487
LC05	24	0.0258667
LC05	25	0.0193976
LC06	1	0.0206799
LC06	2	0.019623
LC06	3	0.0248539
LC06	4	0.0354932
LC06	5	0.0169004
LC06	6	0.0279811
LC06	7	0.0188292
LC06	8	0.0292259
LC06	9	0.0303383
LC06	10	0.0206111
LC06	11	0.0207699
LC06	12	0.0218368
LC06	13	0.0247571
LC06	14	0.0260209
LC06	15	0.0283493
LC06	16	0.0292427
LC06	17	0.0304452
LC06	18	0.0337306
LC06	19	0.0373765
LC06	20	0.0444582
LC06	21	0.0392562
LC06	22	0.0208543
LC06	23	0.0283678
LC06	24	0.0237115
LC06	25	0.0275185
LC07	1	0.015427
LC07	2	0.0178683
LC07	3	0.0119493
LC07	4	0.0219041
LC07	5	0.0106216
LC07	6	0.00895835
LC07	7	0.0148001
LC07	8	0.0242452
LC07	9	0.011234
LC07	10	0.00894222
LC07	11	0.0110166
LC07	12	0.0180543
LC07	13	0.0166383
LC07	14	0.0182497
LC07	15	0.0243896
LC07	16	0.0172856
LC07	17	0.0199418
LC07	18	0.0210911
LC07	19	0.0220612
LC07	20	0.0293623
LC07	21	0.0108739
LC07	22	0.0104466
LC07	23	0.016747
LC07	24	0.00678205
LC07	25	0.0165185
LC08	1	0.0114507
LC08	2	0.0196333
LC08	3	0.0231358
LC08	4	0.026147
LC08	5	0.0274531
LC08	6	0.0292111
LC08	7	0.0292908
LC08	8	0.0293586
LC08	9	0.0309151
LC08	10	0.0347132
LC08	11	0.0360983
LC08	12	0.0424265
LC08	13	0.0433394
LC08	14	0.0436404
LC08	15	0.0466046
LC08	16	0.0498716
LC08	17	0.0546867
LC08	18	0.0552921
LC08	19	0.0569146
LC08	20	0.0678996
LC08	21	0.0287966
LC08	22	0.0218297
LC08	23	0.0247814
LC08	24	0.0189154
LC08	25	0.0346828
LC09	1	0.0354384
LC09	2	0.0122007
LC09	3	0.0165262
LC09	4	0.0366396
LC09	5	0.0303154
LC09	6	0.0124301
LC09	7	0.0108144
LC09	8	0.0120682
LC09	9	0.0190915
LC09	10	0.00579244
LC09	11	0.00957251
LC09	12	0.00456497
LC09	13	0.00441292
LC09	14	0.00308692
LC09	15	0.00907728
LC09	16	0.0261683
LC09	17	0.0131725
LC09	18	0.014524
LC09	19	0.0116435
LC09	20	0.00809106
LC09	21	0.013068
LC09	22	0.016516
LC09	23	0.0210028
LC09	24	0.0125881
LC09	25	0.00610419
LC10	1	0.0205653
LC10	2	0.0213182
LC10	3	0.0250687
LC10	4	0.0263076
LC10	5	0.026913
LC10	6	0.0271937
LC10	7	0.0281424
LC10	8	0.0299112
LC10	9	0.0305529
LC10	10	0.030591
LC10	11	0.0318572
LC10	12	0.0319928
LC10	13	0.0326732
LC10	14	0.0327993
LC10	15	0.0332995
LC10	16	0.0357885
LC10	17	0.0415201
LC10	18	0.0442649
LC10	19	0.046858
LC10	20	0.0488313
LC10	21	0.0274233
LC10	22	0.0333054
LC10	23	0.0146219
LC10	24	0.0308306
LC10	25	0.00830628
LC11	1	0.0109327
LC11	2	0.0130125
LC11	3	0.0134431
LC11	4	0.0153862
LC11	5	0.0169908
LC11	6	0.0185497
LC11	7	0.020482
LC11	8	0.0208858
LC11	9	0.0209733
LC11	10	0.0209822
LC11	11	0.021678
LC11	12	0.0248796
LC11	13	0.0270861
LC11	14	0.0288388
LC11	15	0.0311697
LC11	16	0.0329771
LC11	17	0.0355078
LC11	18	0.0362744
LC11	19	0.0581897
LC11	20	0.0586691
LC11	21	0.0161302
LC11	22	0.0186097
LC11	23	0.0127669
LC11	24	0.0253601
LC11	25	0.0269832
LC12	1	0.0279554
LC12	2	0.0287184
LC12	3	0.0399244
LC12	4	0.010944
LC12	5	0.0126711
LC12	6	0.0227259
LC12	7	0.0228305
LC12	8	0.0133848
LC12	9	0.0240575
LC12	10	0.0345642
LC12	11	0.0253683
LC12	12	0.0354052
LC12	13	0.0266607
LC12	14	0.0268771
LC12	15	0.0271645
LC12	16	0.0203926
LC12	17	0.0283416
LC12	18	0.0287996
LC12	19	0.0306707
LC12	20	0.0306996
LC12	21	0.0261743
LC12	22	0.0205004
LC12	23	0.0336765
LC12	24	0.030337
LC12	25	0.0267195
LC13	1	0.00335617
LC13	2	0.00448144
LC13	3	0.0049727
LC13	4	0.00649064
LC13	5	0.00658863
LC13	6	0.00663086
LC13	7	0.0067284
LC13	8	0.00857011
LC13	9	0.0114207
LC13	10	0.0114846
LC13	11	0.0119087
LC13	12	0.0152572
LC13	13	0.0207347
LC13	14	0.0217262
LC13	15	0.0218086
LC13	16	0.0274423
LC13	17	0.0303319
LC13	18	0.0306415
LC13	19	0.0358902
LC13	20	0.0367649
LC13	21	0.00736278
LC13	22	0.0059717
LC13	23	0.00520866
LC13	24	0.0145638
LC13	25	0.0135408
LC14	1	0.0113889
LC14	2	0.0137482
LC14	3	0.0156746
LC14	4	0.0166667
LC14	5	0.0180786
LC14	6	0.0261862
LC14	7	0.0267762
LC14	8	0.0342273
LC14	9	0.0342635
LC14	10	0.036046
LC14	11	0.0395443
LC14	12	0.0406559
LC14	13	0.0423801
LC14	14	0.0431568
LC14	15	0.043456
LC14	16	0.0480243
LC14	17	0.0521709
LC14	18	0.0525646
LC14	19	0.0552648
LC14	20	0.05773
LC14	21	0.0407314
LC14	22	0.0508309
LC14	23	0.0523677
LC14	24	0.0253673
LC14	25	0.055006
LC15	1	0.0107388
LC15	2	0.01756
LC15	3	0.0207026
LC15	4	0.0208716
LC15	5	0.0210298
LC15	6	0.0212956
LC15	7	0.0228765
LC15	8	0.0229728
LC15	9	0.0266894
LC15	10	0.027911
LC15	11	0.0284302
LC15	12	0.0301842
LC15	13	0.0326595
LC15	14	0.03684
LC15	15	0.0387771
LC15	16	0.0390209
LC15	17	0.0392749
LC15	18	0.0513174
LC15	19	0.0514488
LC15	20	0.0554319
LC15	21	0.013527
LC15	22	0.0145422
LC15	23	0.0175998
LC15	24	0.0216186
LC15	25	0.00976044
LC16	1	0.0125046
LC16	2	0.0128389
LC16	3	0.0135062
LC16	4	0.0146511
LC16	5	0.0156038
LC16	6	0.017494
LC16	7	0.0205319
LC16	8	0.022795
LC16	9	0.0228657
LC16	10	0.0243758
LC16	11	0.0260262
LC16	12	0.0283904
LC16	13	0.0308449
LC16	14	0.0357819
LC16	15	0.036683
LC16	16	0.0387295
LC16	17	0.0389311
LC16	18	0.0463203
LC16	19	0.0518889
LC16	20	0.0563376
LC16	21	0.0296176
LC16	22	0.0231963
LC16	23	0.0266226
LC16	24	0.024701
LC16	25	0.0160607
LC17	1	0.0427743
LC17	2	0.0243872
LC17	3	0.0233381
LC17	4	0.0354142
LC17	5	0.0258899
LC17	6	0.0144611
LC17	7	0.0135777
LC17	8	0.0304899
LC17	9	0.0361592
LC17	10	0.0167725
LC17	11	0.0406995
LC17	12	0.0225777
LC17	13	0.0209076
LC17	14	0.0252356
LC17	15	0.0286948
LC17	16	0.0330485
LC17	17	0.0228404
LC17	18	0.0248672
LC17	19	0.0341617
LC17	20	0.0328289
LC17	21	0.0248262
LC17	22	0.0364947
LC17	23	0.0379399
LC17	24	0.0252469
LC17	25	0.0293313
LC18	1	0.015382
LC18	2	0.0178586
LC18	3	0.020623
LC18	4	0.0227682
LC18	5	0.0227878
LC18	6	0.022833
LC18	7	0.0250045
LC18	8	0.0268458
LC18	9	0.0301788
LC18	10	0.0315604
LC18	11	0.0316431
LC18	12	0.033821
LC18	13	0.0356065
LC18	14	0.0368697
LC18	15	0.0456167
LC18	16	0.0460396
LC18	17	0.0524028
LC18	18	0.0596469
LC18	19	0.0670319
LC18	20	0.0816169
LC18	21	0.0230091
LC18	22	0.0235955
LC18	23	0.0111581
LC18	24	0.0112943
LC18	25	0.0110832

## Sheet: Hc_Ar
ID_sample	n_count	Hc_Ar
LC01	1	0.000410972
LC01	2	0.000459147
LC01	3	0.000678015
LC01	4	0.000951005
LC01	5	0.0009516
LC01	6	0.00103546
LC01	7	0.00124838
LC01	8	0.0012692
LC01	9	0.00135306
LC01	10	0.00142978
LC01	11	0.00156895
LC01	12	0.00202274
LC01	13	0.00212504
LC01	14	0.00215359
LC01	15	0.0023338
LC01	16	0.00234569
LC01	17	0.00294699
LC01	18	0.00301836
LC01	19	0.00344539
LC01	20	0.00519276
LC01	21	0.00157549
LC01	22	0.00098788
LC01	23	0.00152851
LC01	24	0.00133343
LC01	25	0.00120972
LC02	1	0.000471042
LC02	2	0.000562633
LC02	3	0.00100096
LC02	4	0.00123411
LC02	5	0.00127574
LC02	6	0.00172894
LC02	7	0.00178722
LC02	8	0.00199836
LC02	9	0.00201263
LC02	10	0.00202572
LC02	11	0.00214169
LC02	12	0.00230287
LC02	13	0.0023112
LC02	14	0.0034775
LC02	15	0.00492512
LC02	16	0.00524451
LC02	17	0.005392
LC02	18	0.00871725
LC02	19	0.0100352
LC02	20	0.0182903
LC02	21	0.0011324
LC02	22	0.00279057
LC02	23	0.00160582
LC02	24	0.00165757
LC02	25	0.00167006
LC03	1	0.00183228
LC03	2	0.0029612
LC03	3	0.000922508
LC03	4	0.00337064
LC03	5	0.00134129
LC03	6	0.00690352
LC03	7	0.00425152
LC03	8	0.00127503
LC03	9	0.0021797
LC03	10	0.00469239
LC03	11	0.00530485
LC03	12	0.00129882
LC03	13	0.00802056
LC03	14	0.000745822
LC03	15	0.00498205
LC03	16	0.00141944
LC03	17	0.00198178
LC03	18	0.00360084
LC03	19	0.00140075
LC03	20	0.0014772
LC03	21	0.00417932
LC03	22	0.00352694
LC03	23	0.00316507
LC03	24	0.00138801
LC03	25	0.00389815
LC04	1	0.0186702
LC04	2	0.0129542
LC04	3	0.00580093
LC04	4	0.00762896
LC04	5	0.00230882
LC04	6	0.00342585
LC04	7	0.00107456
LC04	8	0.000829918
LC04	9	0.000575931
LC04	10	0.00175497
LC04	11	0.00571429
LC04	12	0.00321689
LC04	13	0.00426002
LC04	14	0.00896345
LC04	15	0.00205483
LC04	16	0.00458536
LC04	17	0.00242265
LC04	18	0.00894476
LC04	19	0.00394997
LC04	20	0.00173034
LC04	21	0.00312515
LC04	22	0.000823122
LC04	23	0.0016301
LC04	24	0.00184841
LC04	25	0.00107116
LC05	1	0.000658388
LC05	2	0.00119961
LC05	3	0.0013025
LC05	4	0.00153683
LC05	5	0.00170277
LC05	6	0.00173786
LC05	7	0.00177354
LC05	8	0.00190379
LC05	9	0.00190498
LC05	10	0.00190974
LC05	11	0.00194424
LC05	12	0.00222258
LC05	13	0.00283696
LC05	14	0.00365414
LC05	15	0.00419537
LC05	16	0.00426376
LC05	17	0.00500542
LC05	18	0.00645304
LC05	19	0.00807254
LC05	20	0.00874877
LC05	21	0.00209709
LC05	22	0.00489122
LC05	23	0.00184789
LC05	24	0.0021072
LC05	25	0.00117998
LC06	1	0.000482342
LC06	2	0.001133
LC06	3	0.00126503
LC06	4	0.00168195
LC06	5	0.00187822
LC06	6	0.0019151
LC06	7	0.00200193
LC06	8	0.00211136
LC06	9	0.00249854
LC06	10	0.00336688
LC06	11	0.00369102
LC06	12	0.00371183
LC06	13	0.00375109
LC06	14	0.00392951
LC06	15	0.00432681
LC06	16	0.00450285
LC06	17	0.005483
LC06	18	0.00558649
LC06	19	0.0082474
LC06	20	0.0134735
LC06	21	0.00583688
LC06	22	0.00577383
LC06	23	0.0039307
LC06	24	0.00439044
LC06	25	0.00695025
LC07	1	0.000970078
LC07	2	0.00177536
LC07	3	0.000949691
LC07	4	0.000947992
LC07	5	0.00372911
LC07	6	0.00196394
LC07	7	0.00189683
LC07	8	0.00178216
LC07	9	0.00250504
LC07	10	0.00362972
LC07	11	0.00314468
LC07	12	0.00215677
LC07	13	0.00103379
LC07	14	0.00215507
LC07	15	0.00375204
LC07	16	0.00127928
LC07	17	0.00388286
LC07	18	0.00210495
LC07	19	0.00393043
LC07	20	0.00368494
LC07	21	0.00146106
LC07	22	0.00209136
LC07	23	0.00106692
LC07	24	0.00115781
LC07	25	0.00166748
LC08	1	0.00147914
LC08	2	0.001767
LC08	3	0.0018235
LC08	4	0.00191688
LC08	5	0.00232131
LC08	6	0.00258538
LC08	7	0.00296126
LC08	8	0.00368686
LC08	9	0.00409723
LC08	10	0.00476751
LC08	11	0.00481272
LC08	12	0.0049281
LC08	13	0.00506727
LC08	14	0.00541044
LC08	15	0.00582201
LC08	16	0.0060159
LC08	17	0.00625201
LC08	18	0.00627937
LC08	19	0.00660946
LC08	20	0.0174137
LC08	21	0.00100037
LC08	22	0.00168493
LC08	23	0.00477703
LC08	24	0.00146368
LC08	25	0.00333893
LC09	1	0.00627663
LC09	2	0.000516469
LC09	3	0.0017949
LC09	4	0.00657733
LC09	5	0.000846907
LC09	6	0.00145087
LC09	7	0.000829068
LC09	8	0.00109835
LC09	9	0.00104908
LC09	10	0.00042048
LC09	11	0.00107626
LC09	12	0.000956487
LC09	13	0.000705048
LC09	14	0.000263331
LC09	15	0.000584425
LC09	16	0.00416658
LC09	17	0.00141264
LC09	18	0.0019478
LC09	19	0.00124615
LC09	20	0.000539404
LC09	21	0.00103888
LC09	22	0.000500329
LC09	23	0.00187645
LC09	24	0.00170316
LC09	25	0.000865595
LC10	1	0.00101762
LC10	2	0.0011776
LC10	3	0.00130726
LC10	4	0.00141729
LC10	5	0.00181161
LC10	6	0.00189249
LC10	7	0.00215835
LC10	8	0.00218214
LC10	9	0.00219165
LC10	10	0.00227254
LC10	11	0.00241647
LC10	12	0.00260917
LC10	13	0.0032402
LC10	14	0.00387301
LC10	15	0.00457244
LC10	16	0.00504824
LC10	17	0.00548835
LC10	18	0.0060159
LC10	19	0.00633052
LC10	20	0.00731899
LC10	21	0.00711618
LC10	22	0.00652738
LC10	23	0.00124719
LC10	24	0.00368448
LC10	25	0.00061735
LC11	1	0.000648872
LC11	2	0.000804697
LC11	3	0.00125135
LC11	4	0.00144227
LC11	5	0.00144584
LC11	6	0.0015071
LC11	7	0.00174975
LC11	8	0.00195256
LC11	9	0.00195435
LC11	10	0.00200906
LC11	11	0.00203583
LC11	12	0.00210185
LC11	13	0.00243193
LC11	14	0.00293628
LC11	15	0.00394735
LC11	16	0.00420548
LC11	17	0.0052677
LC11	18	0.00638226
LC11	19	0.00782275
LC11	20	0.00894147
LC11	21	0.00125076
LC11	22	0.00127158
LC11	23	0.00135127
LC11	24	0.00517849
LC11	25	0.00346858
LC12	1	0.00514161
LC12	2	0.00265437
LC12	3	0.00462775
LC12	4	0.00202572
LC12	5	0.00276618
LC12	6	0.00431075
LC12	7	0.00147498
LC12	8	0.00265318
LC12	9	0.00115976
LC12	10	0.00299338
LC12	11	0.0024361
LC12	12	0.000748195
LC12	13	0.003942
LC12	14	0.00259489
LC12	15	0.00169266
LC12	16	0.00199182
LC12	17	0.0013596
LC12	18	0.00726903
LC12	19	0.00135187
LC12	20	0.00121983
LC12	21	0.00398126
LC12	22	0.00494891
LC12	23	0.00465392
LC12	24	0.00614555
LC12	25	0.00146903
LC13	1	0.000501969
LC13	2	0.000543006
LC13	3	0.000565012
LC13	4	0.00065244
LC13	5	0.000661956
LC13	6	0.00079518
LC13	7	0.00101107
LC13	8	0.00115976
LC13	9	0.0012347
LC13	10	0.00161058
LC13	11	0.0018009
LC13	12	0.00182826
LC13	13	0.00193234
LC13	14	0.00210184
LC13	15	0.00231833
LC13	16	0.00279949
LC13	17	0.00400564
LC13	18	0.00411091
LC13	19	0.00662135
LC13	20	0.00793277
LC13	21	0.00214698
LC13	22	0.0017158
LC13	23	0.00113534
LC13	24	0.00213033
LC13	25	0.00163313
LC14	1	0.00127812
LC14	2	0.00134592
LC14	3	0.00140064
LC14	4	0.00148509
LC14	5	0.00164091
LC14	6	0.00170634
LC14	7	0.00178603
LC14	8	0.0022654
LC14	9	0.00233618
LC14	10	0.00290476
LC14	11	0.00298862
LC14	12	0.00327826
LC14	13	0.00350367
LC14	14	0.00352984
LC14	15	0.0042483
LC14	16	0.00425484
LC14	17	0.00444873
LC14	18	0.0045653
LC14	19	0.00492929
LC14	20	0.00666239
LC14	21	0.00245156
LC14	22	0.00385398
LC14	23	0.00219641
LC14	24	0.00474908
LC14	25	0.00298802
LC15	1	0.000934947
LC15	2	0.00120496
LC15	3	0.00145595
LC15	4	0.00150353
LC15	5	0.00184908
LC15	6	0.00195851
LC15	7	0.00205605
LC15	8	0.00257586
LC15	9	0.00344301
LC15	10	0.00347512
LC15	11	0.00364344
LC15	12	0.00369042
LC15	13	0.0037606
LC15	14	0.00384863
LC15	15	0.0040324
LC15	16	0.00429588
LC15	17	0.00604682
LC15	18	0.00622941
LC15	19	0.00659875
LC15	20	0.00839133
LC15	21	0.00422332
LC15	22	0.00283993
LC15	23	0.00199895
LC15	24	0.00293509
LC15	25	0.00254315
LC16	1	0.000556091
LC16	2	0.00124778
LC16	3	0.0013929
LC16	4	0.00141848
LC16	5	0.00148628
LC16	6	0.00156716
LC16	7	0.00192223
LC16	8	0.0022886
LC16	9	0.00239981
LC16	10	0.00255742
LC16	11	0.00327469
LC16	12	0.00337045
LC16	13	0.00341029
LC16	14	0.00386111
LC16	15	0.00387717
LC16	16	0.00395508
LC16	17	0.00484959
LC16	18	0.00493642
LC16	19	0.00527424
LC16	20	0.00583985
LC16	21	0.00353152
LC16	22	0.0032508
LC16	23	0.00515275
LC16	24	0.00292608
LC16	25	0.00120612
LC17	1	0.00306908
LC17	2	0.00567776
LC17	3	0.00201491
LC17	4	0.00438234
LC17	5	0.0034369
LC17	6	0.00429994
LC17	7	0.00141859
LC17	8	0.00329759
LC17	9	0.00921319
LC17	10	0.00588078
LC17	11	0.00435346
LC17	12	0.00180084
LC17	13	0.00263076
LC17	14	0.00312854
LC17	15	0.00220943
LC17	16	0.00339867
LC17	17	0.0080231
LC17	18	0.00526832
LC17	19	0.00435431
LC17	20	0.00259339
LC17	21	0.00309202
LC17	22	0.0025764
LC17	23	0.00067107
LC17	24	0.00144153
LC17	25	0.00471618
LC18	1	0.000924241
LC18	2	0.00113597
LC18	3	0.00123886
LC18	4	0.00130607
LC18	5	0.00134711
LC18	6	0.00230703
LC18	7	0.00245632
LC18	8	0.00279176
LC18	9	0.00281257
LC18	10	0.0031153
LC18	11	0.00325626
LC18	12	0.0034888
LC18	13	0.00363511
LC18	14	0.0037612
LC18	15	0.00451237
LC18	16	0.00452248
LC18	17	0.00614079
LC18	18	0.00686222
LC18	19	0.00799225
LC18	20	0.00903306
LC18	21	0.00417931
LC18	22	0.00173251
LC18	23	0.00184491
LC18	24	0.00127395
LC18	25	0.00138101

## Sheet: On_Cr
ID_sample	n_count	On_Cr
LC01	1	0.953076
LC01	2	0.931799
LC01	3	0.976165
LC01	4	0.966587
LC01	5	0.89028
LC01	6	0.941679
LC01	7	0.959699
LC01	8	0.948913
LC01	9	0.947592
LC01	10	0.964202
LC01	11	0.869596
LC01	12	0.938766
LC01	13	0.936491
LC01	14	0.968554
LC01	15	0.963665
LC01	16	0.974003
LC01	17	0.96141
LC01	18	0.933053
LC01	19	0.949191
LC01	20	0.934034
LC01	21	0.88
LC01	22	0.96
LC01	23	0.94
LC01	24	0.963665
LC01	25	0.934034
LC02	1	0.889584
LC02	2	0.913008
LC02	3	0.907999
LC02	4	0.913521
LC02	5	0.897446
LC02	6	0.906473
LC02	7	0.864966
LC02	8	0.879366
LC02	9	0.913335
LC02	10	0.884653
LC02	11	0.836184
LC02	12	0.880485
LC02	13	0.889459
LC02	14	0.892957
LC02	15	0.878102
LC02	16	0.88284
LC02	17	0.822979
LC02	18	0.901833
LC02	19	0.95169
LC02	20	0.925814
LC02	21	0.9
LC02	22	0.88
LC02	23	0.87
LC02	24	0.85
LC02	25	0.91
LC03	1	0.865352
LC03	2	0.852984
LC03	3	0.891862
LC03	4	0.933883
LC03	5	0.922583
LC03	6	0.943634
LC03	7	0.913391
LC03	8	0.913833
LC03	9	0.952808
LC03	10	0.928785
LC03	11	0.907583
LC03	12	0.913232
LC03	13	0.925293
LC03	14	0.943677
LC03	15	0.922439
LC03	16	0.937663
LC03	17	0.923069
LC03	18	0.928595
LC03	19	0.904736
LC03	20	0.881274
LC03	21	0.936854
LC03	22	0.944928
LC03	23	0.921824
LC03	24	0.9012
LC03	25	0.945837
LC04	1	0.856475
LC04	2	0.907671
LC04	3	0.827536
LC04	4	0.897031
LC04	5	0.900883
LC04	6	0.897132
LC04	7	0.907006
LC04	8	0.939654
LC04	9	0.880807
LC04	10	0.888399
LC04	11	0.84057
LC04	12	0.865157
LC04	13	0.833979
LC04	14	0.834855
LC04	15	0.891752
LC04	16	0.920145
LC04	17	0.957938
LC04	18	0.943992
LC04	19	0.863382
LC04	20	0.923262
LC04	21	0.889659
LC04	22	0.755739
LC04	23	0.921513
LC04	24	0.866786
LC04	25	0.900892
LC05	1	0.770318
LC05	2	0.907794
LC05	3	0.957985
LC05	4	0.955668
LC05	5	0.904982
LC05	6	0.919037
LC05	7	0.857975
LC05	8	0.887428
LC05	9	0.904337
LC05	10	0.858536
LC05	11	0.929906
LC05	12	0.936322
LC05	13	0.912784
LC05	14	0.930572
LC05	15	0.935583
LC05	16	0.924216
LC05	17	0.95194
LC05	18	0.941613
LC05	19	0.870465
LC05	20	0.903143
LC05	21	0.89
LC05	22	0.95
LC05	23	0.91
LC05	24	0.94
LC05	25	0.91
LC06	1	0.91066
LC06	2	0.940907
LC06	3	0.919792
LC06	4	0.907828
LC06	5	0.909041
LC06	6	0.947078
LC06	7	0.942957
LC06	8	0.924421
LC06	9	0.889995
LC06	10	0.913215
LC06	11	0.90109
LC06	12	0.927862
LC06	13	0.810504
LC06	14	0.844572
LC06	15	0.887561
LC06	16	0.840345
LC06	17	0.8881
LC06	18	0.955627
LC06	19	0.908867
LC06	20	0.94394
LC06	21	0.89
LC06	22	0.82
LC06	23	0.9
LC06	24	0.84
LC06	25	0.94
LC07	1	0.946982
LC07	2	0.951295
LC07	3	0.908162
LC07	4	0.892167
LC07	5	0.921494
LC07	6	0.821607
LC07	7	0.95284
LC07	8	0.8247
LC07	9	0.877427
LC07	10	0.919502
LC07	11	0.915358
LC07	12	0.919797
LC07	13	0.839809
LC07	14	0.945935
LC07	15	0.891737
LC07	16	0.871377
LC07	17	0.908136
LC07	18	0.914759
LC07	19	0.930495
LC07	20	0.91408
LC07	21	0.915237
LC07	22	0.857582
LC07	23	0.89465
LC07	24	0.852665
LC07	25	0.875215
LC08	1	0.953737
LC08	2	0.907347
LC08	3	0.960986
LC08	4	0.886585
LC08	5	0.898329
LC08	6	0.937897
LC08	7	0.922686
LC08	8	0.923396
LC08	9	0.861558
LC08	10	0.928912
LC08	11	0.926437
LC08	12	0.930411
LC08	13	0.926344
LC08	14	0.93636
LC08	15	0.946883
LC08	16	0.919125
LC08	17	0.93448
LC08	18	0.930979
LC08	19	0.943538
LC08	20	0.857453
LC08	21	0.9
LC08	22	0.93
LC08	23	0.91
LC08	24	0.92
LC08	25	0.87
LC09	1	0.916141
LC09	2	0.904925
LC09	3	0.945312
LC09	4	0.925564
LC09	5	0.917627
LC09	6	0.93887
LC09	7	0.874887
LC09	8	0.923697
LC09	9	0.894744
LC09	10	0.887315
LC09	11	0.952123
LC09	12	0.838111
LC09	13	0.905792
LC09	14	0.87265
LC09	15	0.934176
LC09	16	0.853057
LC09	17	0.924908
LC09	18	0.95448
LC09	19	0.939582
LC09	20	0.916325
LC09	21	0.915125
LC09	22	0.907649
LC09	23	0.897449
LC09	24	0.815882
LC09	25	0.908263
LC10	1	0.91
LC10	2	0.907898
LC10	3	0.830804
LC10	4	0.860468
LC10	5	0.811735
LC10	6	0.808683
LC10	7	0.844097
LC10	8	0.837013
LC10	9	0.843731
LC10	10	0.825333
LC10	11	0.832201
LC10	12	0.836611
LC10	13	0.836159
LC10	14	0.808006
LC10	15	0.81919
LC10	16	0.831165
LC10	17	0.917712
LC10	18	0.933729
LC10	19	0.86905
LC10	20	0.78876
LC10	21	0.92
LC10	22	0.91
LC10	23	0.92
LC10	24	0.85
LC10	25	0.9
LC11	1	0.819256
LC11	2	0.94099
LC11	3	0.832442
LC11	4	0.884379
LC11	5	0.89822
LC11	6	0.891903
LC11	7	0.946126
LC11	8	0.915228
LC11	9	0.852132
LC11	10	0.849202
LC11	11	0.870856
LC11	12	0.907643
LC11	13	0.873165
LC11	14	0.878203
LC11	15	0.88832
LC11	16	0.855763
LC11	17	0.92003
LC11	18	0.844169
LC11	19	0.892309
LC11	20	0.860573
LC11	21	0.85
LC11	22	0.9
LC11	23	0.92
LC11	24	0.92
LC11	25	0.86
LC12	1	0.742203
LC12	2	0.716133
LC12	3	0.715535
LC12	4	0.770105
LC12	5	0.756476
LC12	6	0.769812
LC12	7	0.7588
LC12	8	0.734072
LC12	9	0.753128
LC12	10	0.75356
LC12	11	0.76343
LC12	12	0.777969
LC12	13	0.774573
LC12	14	0.743451
LC12	15	0.73834
LC12	16	0.825606
LC12	17	0.994252
LC12	18	0.651733
LC12	19	0.665571
LC12	20	0.876435
LC12	21	0.75
LC12	22	0.76
LC12	23	0.85
LC12	24	0.9
LC12	25	0.76
LC13	1	0.905766
LC13	2	0.872386
LC13	3	0.879794
LC13	4	0.903079
LC13	5	0.914669
LC13	6	0.910533
LC13	7	0.785669
LC13	8	0.811297
LC13	9	0.842957
LC13	10	0.927316
LC13	11	0.82907
LC13	12	0.793139
LC13	13	0.83812
LC13	14	0.857685
LC13	15	0.888183
LC13	16	0.868439
LC13	17	0.849464
LC13	18	0.891764
LC13	19	0.904692
LC13	20	0.955156
LC13	21	0.92
LC13	22	0.91
LC13	23	0.82
LC13	24	0.88
LC13	25	0.95
LC14	1	0.921522
LC14	2	0.811891
LC14	3	0.844341
LC14	4	0.857344
LC14	5	0.896679
LC14	6	0.933931
LC14	7	0.90392
LC14	8	0.960914
LC14	9	0.811849
LC14	10	0.834553
LC14	11	0.900032
LC14	12	0.916362
LC14	13	0.91612
LC14	14	0.908942
LC14	15	0.808209
LC14	16	0.883511
LC14	17	0.870617
LC14	18	0.882641
LC14	19	0.87252
LC14	20	0.767362
LC14	21	0.82
LC14	22	0.88
LC14	23	0.89
LC14	24	0.9
LC14	25	0.9
LC15	1	0.954376
LC15	2	0.955004
LC15	3	0.950814
LC15	4	0.943966
LC15	5	0.945527
LC15	6	0.914269
LC15	7	0.96136
LC15	8	0.958645
LC15	9	0.903448
LC15	10	0.952622
LC15	11	0.95925
LC15	12	0.92806
LC15	13	0.971704
LC15	14	0.965825
LC15	15	0.962436
LC15	16	0.924501
LC15	17	0.916615
LC15	18	0.965181
LC15	19	0.922049
LC15	20	0.935115
LC15	21	0.94
LC15	22	0.93
LC15	23	0.96
LC15	24	0.9
LC15	25	0.95
LC16	1	0.928724
LC16	2	0.922497
LC16	3	0.937446
LC16	4	0.937294
LC16	5	0.952404
LC16	6	0.962272
LC16	7	0.954522
LC16	8	0.924804
LC16	9	0.876708
LC16	10	0.917748
LC16	11	0.964665
LC16	12	0.916106
LC16	13	0.904657
LC16	14	0.903587
LC16	15	0.895531
LC16	16	0.926762
LC16	17	0.918592
LC16	18	0.925235
LC16	19	0.903334
LC16	20	0.91
LC16	21	0.92
LC16	22	0.9
LC16	23	0.92
LC16	24	0.95
LC16	25	0.9
LC17	1	0.92253
LC17	2	0.906932
LC17	3	0.917395
LC17	4	0.941607
LC17	5	0.915393
LC17	6	0.904222
LC17	7	0.908449
LC17	8	0.953639
LC17	9	0.880075
LC17	10	0.840453
LC17	11	0.944199
LC17	12	0.903694
LC17	13	0.877455
LC17	14	0.880167
LC17	15	0.925039
LC17	16	0.924654
LC17	17	0.929549
LC17	18	0.961291
LC17	19	0.835696
LC17	20	0.937667
LC17	21	0.798662
LC17	22	0.908202
LC17	23	0.771639
LC17	24	0.839238
LC17	25	0.927533
LC18	1	0.805844
LC18	2	0.786918
LC18	3	0.892376
LC18	4	0.949004
LC18	5	0.951777
LC18	6	0.945685
LC18	7	0.892528
LC18	8	0.95674
LC18	9	0.949764
LC18	10	0.898973
LC18	11	0.906059
LC18	12	0.952661
LC18	13	0.893981
LC18	14	0.913986
LC18	15	0.956456
LC18	16	0.929191
LC18	17	0.944758
LC18	18	0.949881
LC18	19	0.860542
LC18	20	0.865296
LC18	21	0.82
LC18	22	0.95
LC18	23	0.95
LC18	24	0.89
LC18	25	0.81

## Sheet: OPD
ID_sample	cortical_area	n_count	OPD
LC02	52.9799	1471	27.76
LC03	36.2855	788	21.71
LC04	34.48	408	11.8329
LC05	42.9685	590.5	13.74
LC06	25.6042	450	17.58
LC07	64.7641	224	3.4587
LC08	99.304	122	1.22855
LC09	32.1154	697.5	21.72
LC10	22.0362	438	19.88
LC11	53.4788	1529	28.59
LC12	52.1402	1727.5	33.13
LC13	54.1938	1423	26.26
LC14	63.428	1101	17.36
LC15	45.959	1208	26.28
LC16	29.3036	602	20.55
LC17	19.15	147	7.67624
LC18	42.6715	1022	23.95
